# Supplementary material for: Mirror Neurons and Pain: A Scoping Review of Experimental, Social, and Clinical Evidence
Source: Healthcare (Basel). 2026 Jan 22;14(2):280. doi: 10.3390/healthcare14020280 (PMC12841073; doi:10.3390/healthcare14020280)
Supplement: Supplementary file 1 [file healthcare-14-00280-s001.zip]

Archive with 1 entries (1 files):
- healthcare-4103333-supplementary.pdf
